# Supplementary material for: Targeting loop3 of sclerostin preserves its cardiovascular protective action and promotes bone formation
Source: Nat Commun. 2022 Jul 22;13:4241. doi: 10.1038/s41467-022-31997-8 (PMC9307627; doi:10.1038/s41467-022-31997-8)
Supplement: Supplementary file 3 — Source Data [file 41467_2022_31997_MOESM3_ESM.xlsx]

## Sheet: Fig1b
Fig1b
TOP-Wnt induced signal
	Wnt	Wnt+FL hSOST	Wnt+Δloop3-hSOST	Wnt+Δloop2&3-hSOST	Wnt+FL hSOST+antibody
	8.6	1.2	4.4	8.1	6.8
	7.9	0.8	4.5	7.9	8.2
OCN
	Wnt	Wnt+FL hSOST	Wnt+Δloop3-hSOST	Wnt+Δloop2&3-hSOST	Wnt+FL hSOST+antibody
	5.322	0.964	3.243	5.685	6.017
	6.341	1.037	4.962	7.362	6.541
ALP
	Wnt	Wnt+FL hSOST	Wnt+Δloop3-hSOST	Wnt+Δloop2&3-hSOST	Wnt+FL hSOST+antibody
	8.34	0.762	4.56	7.56	8.06
	6.98	1.313	5.32	7.21	7.64

## Sheet: Fig1c
Fig1c
IL-6
	PBS	AngII	Wnt+AngII	Wnt+FL hSOST+AngII	Wnt+Δloop3-hSOST+AngII	Wnt+Δloop2&3-hSOST+AngII	Wnt+FL SOST+antibody+AngII
	0.76	8.53	7.96	1.22	1.34	8.62	9.01
	1.24	8.05	8.78	0.96	0.84	7.58	7.63
TNFa
	PBS	AngII	Wnt+AngII	Wnt+FL hSOST+AngII	Wnt+Δloop3-hSOST+AngII	Wnt+Δloop2&3-hSOST+AngII	Wnt+FL hSOST+antibody+AngII
	0.83	9.06	8.37	0.94	0.68	9.47	8.34
	1.17	7.24	9.66	1.37	1.04	8.19	8.47
MCP-1
	PBS	AngII	Wnt+AngII	Wnt+FL hSOST+AngII	Wnt+Δloop3-hSOST+AngII	Wnt+Δloop2&3-hSOST+AngII	Wnt+FL hSOST+antibody+AngII
	0.64	6.86	7.34	1.12	0.84	6.45	6.84
	1.36	6.01	7.08	0.73	0.96	5.64	6.37

## Sheet: Fig1d
Fig1d
MCP-1
	PBS	AngII	Wnt+AngII	Wnt+FL hSOST+AngII	Wnt+Δloop3-hSOST+AngII	Wnt+Δloop2&3-hSOST+AngII	Wnt+FL hSOST+antibody+AngII
	1.29	7.16	7.68	1.27	0.97	8.67	6.94
	0.81	6.05	5.39	0.82	0.94	6.29	7.24

## Sheet: Fig2a
Fig2a
AA incidence
	WT+saline			ApoE-/-+saline			ApoE-/-+AngII			hSOSTki.ApoE-/-+AngII			Δloop3-hSOSTki.ApoE-/-+AngII
	mean	SD	n	mean	SD	n	mean	SD	n	mean	SD	n	mean	SD	n
	0	0	9	0	0	9	55.6	0	9	0	0	9	0	0	9

## Sheet: fig2b
Fig2b
Aortic arch
	WT+saline	ApoE-/-+saline	ApoE-/-+AngII	hSOSTki.ApoE-/-+AngII	Δloop3-hSOSTki.ApoE-/-+AngII
	1.365	1.398	1.653	1.132	1.108
	1.452	1.29	2.204	0.942	1.23
	1.433	1.182	2.295	1.116	1.302
	1.124	0.901	2.03	1.18	1.321
	1.058	0.951	1.89	1.103	1.271
	1.248	1.056	2.108	0.891	1.413
	1.331	1.112	2.13	1.437	1.326
	0.953	0.946	2.107	1.566	1.051
	1.016	1.124	1.856	1.505	0.901
Suprarenal aorta
	WT+saline	ApoE-/-+saline	ApoE-/-+AngII	hSOSTki.ApoE-/-+AngII	Δloop3-hSOSTki.ApoE-/-+AngII
	1.233	1.209	2.834	0.912	1.17
	1.292	1.326	2.613	0.916	1.25
	1.212	1.119	2.645	0.958	1.031
	1.177	1.202	2.65	1.196	0.98
	0.983	1.301	2.9	1.34	1.352
	1.204	1.105	2.28	1.285	1.182
	1.126	1.136	2.73	0.945	1.156
	0.987	1.012	2.06	1.092	0.907
	1.082	1.135	2.51	1.127	1.281

## Sheet: Fig2c
Fig2c
Oil Red O staining
	WT+saline	ApoE-/-+saline	ApoE-/-+AngII	hSOSTki.ApoE-/-+AngII	Δloop3-hSOSTki.ApoE-/-+AngII
	0.323	0.281	20.049	0.057	0.816
	0.481	0.208	28.24	0.294	0.298
	0.274	0.499	28.399	0.208	0.894
	0.424	0.305	31.237	0.41	0.209
	0.346	0.309	25.24	0.5	0.29
	0.412	0.604	26.63	0.283	0.739
	0.537	0.31	30.013	0.39	0.274
	0.203	0.359	21.837	0.214	0.488
	0.505	0.534	25.395	0.289	0.513

## Sheet: Fig2d
Fig2d
IL-6
	WT+saline	ApoE-/-+saline	ApoE-/-+AngII	hSOSTki.ApoE-/-+AngII	Δloop3-hSOSTki.ApoE-/-+AngII
	0.073257	0.0366047	0.884193	0.0493154	0.0542287
	0.0379749	0.051386	0.629628	0.0407509	0.0243743
	0.0294352	0.0265426	0.76209	0.0603245	0.0762111
	0.0234917	0.0367083	1.20538	0.017341	0.0900245
	0.0330349	0.0527135	1.33295	0.0941731	0.0174526
	0.0886631	0.0907755	1.06107	0.0324402	0.0353257
	0.0852185	0.0606773	1.02989	0.0497156	0.0502009
	0.0324852	0.0559125	0.82576	0.0569104	0.047788
	0.0423466	0.0496747	1.26904	0.0288028	0.0427533
MCP-1
	WT+saline	ApoE-/-+saline	ApoE-/-+AngII	hSOSTki.ApoE-/-+AngII	Δloop3-hSOSTki.ApoE-/-+AngII
	0.212881	0.20921	1.03318	0.207651	0.212358
	0.285457	0.237289	1.36736	0.27884	0.199544
	0.269383	0.134679	1.1755	0.143861	0.292186
	0.187023	0.320894	0.710199	0.166677	0.145563
	0.205617	0.152545	0.996164	0.292198	0.179901
	0.131373	0.212065	0.696592	0.22185	0.254333
	0.167371	0.194965	0.978435	0.286756	0.206193
	0.14925	0.212909	1.119	0.193363	0.214888
	0.21214	0.220046	0.92357	0.221714	0.192477
TNFa
	WT+saline	ApoE-/-+saline	ApoE-/-+AngII	hSOSTki.ApoE-/-+AngII	Δloop3-hSOSTki.ApoE-/-+AngII
	0.229896	0.213814	1.01342	0.232341	0.223332
	0.172663	0.227216	0.661353	0.15537	0.229852
	0.190696	0.344583	0.644201	0.117631	0.321246
	0.253476	0.121454	1.34997	0.313383	0.211194
	0.344587	0.186318	0.906707	0.207443	0.200901
	0.202934	0.227215	1.44225	0.268255	0.125913
	0.253478	0.206628	1.17529	0.345444	0.233493
	0.31964	0.117832	0.880936	0.234791	0.213429
	0.182063	0.167282	0.925862	0.280854	0.164811

## Sheet: Fig3a
Fig3a
LV Tb.SMI					LV Tb.vBMD					LV Tb.N M
	WT	hSOSTki	Δloop3-hSOSTki			WT	hSOSTki	Δloop3-hSOSTki			WT	hSOSTki	Δloop3-hSOSTki
	1.999	2.3606	1.9719			0.925394	0.360312	0.966057			0.983525	0.540956	0.811797
	1.3929	2.1093	1.9932			1.02522	0.402934	0.911617			1.0445	0.593717	0.830965
	1.6898	2.2332	1.8935			1.07164	0.420354	0.998512			0.93731	0.571218	0.802272
	1.8933	2.4294	1.9732			0.950945	0.312958	0.798625			1.00138	0.61167	0.915928
	1.9103	2.4943	1.8921			1.03283	0.404676	0.897093			1.02521	0.567258	0.825615
	1.6104	2.0458	1.9283			1.00103	0.380249	0.960594			0.998205	0.576803	0.836845
	1.8389	2.5533	1.892			0.959825	0.304302	0.766414			1.08832	0.6278	0.837315
	1.7723	2.3932	1.9578			1.05554	0.428518	0.786045			0.947462	0.502268	0.768346
	1.8924	2.1022	1.9645			1.06252	0.438469	0.982445			0.980311	0.581017	0.977136
	1.6129	2.4993	1.9213			0.915058	0.379432	0.974851			0.993775	0.582173	0.786436
LV Tb.BV/TV					LV Tb.Th M					LV Tb.Sp M
	WT	hSOSTki	Δloop3-hSOSTki			WT	hSOSTki	Δloop3-hSOSTki			WT	hSOSTki	Δloop3-hSOSTki
	0.898055	0.381804	0.939825			1.06554	0.73081	0.913074			1.0296	1.93206	1.78199
	0.984858	0.409216	0.856285			1.01647	0.688749	0.844725			1.00198	1.70696	1.84764
	1.06252	0.457512	1.00183			1.02173	0.7238	0.962145			1.04835	2.56096	1.38235
	0.973763	0.321107	0.973763			1.0708	0.685244	0.856993			0.89777	1.92684	1.73822
	1.05926	0.34395	0.787103			0.878023	0.741325	0.832457			1.11453	2.11338	1.27605
	0.995954	0.380499	0.667667			1.00245	0.741325	1.04101			1.15569	2.39318	1.29377
	1.12453	0.264326	1.1056			1.21451	0.881528	0.837715			0.987391	1.83879	1.42455
	0.869338	0.416395	0.843232			0.897301	0.581844	0.772871			0.991038	1.59233	1.67361
	1.04686	0.457512	0.68072			0.935857	0.785138	0.741325			0.900896	2.04304	1.57305
	0.984858	0.371361	0.65592			0.897301	0.802664	0.984928			0.87276	2.08524	1.30836
LV Tb.ConnD M
	WT	hSOSTki	Δloop3-hSOSTki
	1.04743	0.333772	0.764429
	1.02043	0.297946	0.681393
	0.850597	0.36275	0.770168
	0.981582	0.328829	0.647424
	1.10289	0.294884	0.736689
	1.03637	0.298407	0.638759
	0.960713	0.260171	0.769227
	0.977706	0.343573	0.745914
	1.01595	0.294874	0.800679
	0.992348	0.331596	0.667002

## Sheet: Fig3b
Fig3b
LV Tb.BFR
	WT	hSOSTki	Δloop3-hSOSTki
	0.819672	0.491803	1.03825
	1.03825	0.491803	0.819672
	0.874317	0.546448	0.928962
	1.14754	0.710383	0.874317
	1.20219	0.437159	0.765027
	0.983607	0.546448	0.874317
	0.710383	0.491803	0.491803
	1.36612	0.491803	0.655738
	0.928962	0.546448	0.710383
	0.928962	0.655738	0.983607
LV Tb.MAR
	WT	hSOSTki	Δloop3-hSOSTki
	0.8	0.4	1.04
	1.04	0.4	0.8
	0.88	0.48	0.96
	1.12	0.64	0.88
	1.2	0.32	0.72
	0.96	0.48	0.88
	1.04	0.4	0.4
	0.96	0.56	0.72
	0.88	0.24	0.72
	1.12	0.24	0.88

## Sheet: Fig4a
Fig4a
	positive target		unselected			R10			R20
		Concentration
		0	0.027	0.049	0.026	0.027	0.049	0.026	0.027	0.049	0.026
		10	0.163	0.108	0.1331	0.189	0.157	0.02378	0.434	0.435	0.42778
		20	0.156	0.153	0.18675	0.189	0.234	0.25368	0.967	1.008	1.0376
		40	0.132	0.169	0.19523	0.476	0.531	0.50038	1.455	1.538	1.52605
		160	0.108	0.165	0.08301	0.567	0.637	0.59033	1.567	1.637	1.5768
		320	0.157	0.214	0.08542	0.687	0.656	0.72505	1.607	1.614	1.53763
		640	0.178	0.217	0.25078	0.735	0.842	0.71938	1.587	1.617	1.56435
	negative target		unselected			R10			R20
		Concentration
		0	0.0567	0.0954	0.147	0.0567	0.0954	0.147	0.0567	0.0954	0.147
		10	0.0957	0.132	0.0685	0.0835	0.124	0.1029	0.115	0.178	0.117
		20	0.1354	0.0475	0.0898	0.0831	0.158	0.0678	0.096	0.083	0.139
		40	0.1134	0.0637	0.186	0.066	0.0872	0.155	0.134	0.085	0.129
		160	0.193	0.104	0.243	0.116	0.12	0.24	0.189	0.134	0.162
		320	0.197	0.196	0.163	0.137	0.157	0.176	0.137	0.173	0.213
		640	0.189	0.0967	0.199	0.167	0.202	0.185	0.153	0.127	0.148

[truncated: 50 more sheets: fig4b, Fig4c, Fig4d, Fig4e, Fig4f, Fig5a, Fig5b, Fgi5c, Fig5d, Fig5e, Fig5f, Fig5g, Fig5h, Fig6a, Fig6b, Fig6c, Fig6d, Fig7a, Fig7b, Fig8a …]
